# Supplementary material for: Dibenzofuran Derivatives Inspired from Cercosporamide as Dual Inhibitors of Pim and CLK1 Kinases
Source: Molecules. 2021 Oct 30;26(21):6572. doi: 10.3390/molecules26216572 (PMC8587151; doi:10.3390/molecules26216572)
Supplement: Supplementary file 1 [file molecules-26-06572-s001.zip]

Archive with 1 entries (1 files):
- molecules-1428883-supplementary.pdf
